# Supplementary material for: Age-Dependent Differences in Radiation-Induced DNA Damage Responses in Intestinal Stem Cells
Source: Int J Mol Sci. 2024 Sep 23;25(18):10213. doi: 10.3390/ijms251810213 (PMC11431935; doi:10.3390/ijms251810213)
Supplement: Supplementary file 1 [file ijms-25-10213-s001.zip]

Archive with 1 entries (1 files):
- ijms-3204816-supplementary.pdf
